# Supplementary material for: Effects of Potato Protein Isolated Using Ethanol on the Gelation and Anti-Proteolytic Properties in Pacific Whiting Surimi
Source: Foods. 2022 Oct 6;11(19):3114. doi: 10.3390/foods11193114 (PMC9563566; doi:10.3390/foods11193114)
Supplement: Supplementary file 1 [file foods-11-03114-s001.zip]

Archive with 1 entries (1 files):
- foods-1929873-supplementary.pdf
